# Supplementary material for: Extraction socket sealing using palatal gingival grafts and resorbable collagen membranes
Source: Maxillofac Plast Reconstr Surg. 2017 Dec 25;39(1):39. doi: 10.1186/s40902-017-0137-x (PMC5742316; doi:10.1186/s40902-017-0137-x)
Supplement: Additional file 1: — Case form and result of data. (XLSX 31 kb) [file 40902_2017_137_MOESM1_ESM.xlsx]

## Sheet: palatal graft
		age	sex	Area	surgical method	implant type	fixture diameter	임플란트길이	bone graft material	healing period (months)	Types of palatal tissue	complication	1st surgery	2nd surgery	loading start	final follow-up	f/u period (months)	survival	success	marginal bone loss(mm) after loading 1 year (mesial)	marginal bone loss(mm) after loading 1 year (distal)	marginal bone loss(mm) after loading 1 year (mean)	final marginal bone loss(mm) (mesial)	final marginal bone loss(mm) (distal)	final marginal bone loss(mm) (mean)
1	11831886	52	2	#24	1	Implantium	3.8	14	3	5.53333	1	0	2006-11-30	2007-05-15	2007-06-29	2016-11-14	114.2	1	1	0.3	0.5	0.4	1.1	1.2	1.15
2	11838421	61	2	#22	1	GS II	3.5	15	1	5.56667	1	0	2006-12-12	2007-05-28	2007-07-18	2008-12-01	16.7333	1	1	0.2	0.3	0.25	1.1	1.3	1.2
3	14443428	23	1	#25	1	GS II	4	15	1	6.43333	1	5	2006-12-28	2007-07-09	2007-08-18	2011-05-09	45.3333	1	1	0.2	0.2	0.2	0.9	1.1	1
4	11994275	49	2	#15	1	Implantium	3.8	14	3	3.53333	1	5	2005-05-16	2005-08-30	2005-11-30	2014-01-24	99.2333	1	1	0.2	0.4	0.3	0.8	1.2	1
5	12383140	40	2	#12	2	Implantium	3.4	14	2	4.33333	1	0	2005-12-30	2006-05-09	2006-06-27	2016-08-18	123.5	1	1	0.3	0.4	0.35	1	1.2	1.1
6	11041861	47	2	#22	2	TiUnite	3.3	15	1	5.03333	2	0	2005-09-29	2006-02-27	2006-04-11	2016-03-07	120.6	1	1	0.2	0.2	0.2	1.2	1.4	1.3
7	13953650	34	1	#11	1	GS II	5	15	2	5.5	1	0	2006-11-02	2007-04-16	2007-05-03	2013-09-27	77.9667	1	1	0.2	0.2	0.2	0.8	1.2	1
8	15666402	58	1	#25	1	GS II	4	13	1	4.2	1	0	2007-11-12	2008-03-17	2008-04-25	2011-05-11	37.0333	1	1	0.3	0.2	0.25	1.2	1.3	1.25
9	12824463	62	1	#22	1	US II	3.75	15	7	5.3	1	0	2007-03-15	2007-08-21	2007-10-05	2014-11-05	86.2667	1	1	0.3	0.2	0.25	1.4	1.2	1.3
10	12530681	27	1	#22	1	Implantium	3.8	14	1	5.1	1	6	2007-08-07	2008-01-07	2008-02-26	2016-10-17	105.2	1	1	0.2	0.4	0.3	1.2	1.5	1.35
11	10426661	61	2	#23	1	GS III	4.5	15	3	1.16667	1	0	2008-09-22	2008-10-27	2009-03-03	2014-07-18	65.4333	1	1	0.1	0.3	0.2	1.5	1	1.25
		46.7273	5		9			1	5	4.7							81.0455					0.263636			1.17273
		62	6		2			4	2	1.16667												0.06742			0.131079
		23	11					6	3	6.43333
												1
		sex	male	female				survival rate(%)	success rate(%)
			5	6				100	100
		age	range	mean				골이식재	열1
			23-62	46.73				BioOSS
								OrthoII
		area	anterior	posterior				Biocera
			7	4				BBP
								총
		surgical method	IP	DP	열1
			9	2				Palatal tissue	열1
								Free gingiva
								CT

## Sheet: collagen membrane
Case		Age	Sex	Area	Surg.	Implant taype	fixture diameter	fixture length	bone graft material	membrane type	complication	Healing	1st surgery	2nd surgery	loading start	final follow-up	F/U period	survival	success	marginal bone loss(mm) after loading 1 year (mesial)	marginal bone loss(mm) after loading 1 year (distal)	marginal bone loss(mm) after loading 1 year (mean)	final marginal bone loss(mm) (mesial)	final marginal bone loss(mm) (distal)	final marginal bone loss(mm) (mean)
1	10627053	57	2	#35	1	Implantium	3.8	14	1	1	3	2.53333	2006-04-18	2006-07-03	2006-08-01	2016-08-10	122.067	1		0.2	0.3	0.25	1.2	1.3	1.25
2	13698528	23	2	#24	1	GS II	3.5	15	5	1	3	4.86667	2006-08-09	2007-01-02	2007-08-24	2011-05-11	45.2	1		0.1	0.3	0.2	1.5	1.4	1.45
3	11255831	72	1	#11	1	Implantium	4.3	12	1	1	5	7.66667	2007-03-06	2007-10-22	2007-11-29	2016-02-15	100	1		0.3	0.2	0.25	1.2	1	1.1
4	10087895	25	2	#22	1	GS II	3.5	15	1	1	0	5.16667	2006-04-10	2006-09-12	2006-10-26	2011-05-11	55.2667	1		0.2	0.3	0.25	1	1.2	1.1
5	14186439	50	2	#26	2	Oneplant	4.3	13	1	1	5	5.63333	2007-01-15	2007-07-03	2007-08-24	2016-11-30	112.867	1		0.2	0.2	0.2	1.2	1.4	1.3
				#27	2	Oneplant	4.3	11.5	2	1	5	5.63333	2007-01-15	2007-07-03	2007-08-24	2016-11-30	112.867	1		0.3	0.1	0.2	1	1.2	1.1
6	12457793	36	2	#11	2	3I	4	13	1	2	0	6.66667	2005-05-30	2005-12-16	2006-05-18	2011-09-22	65.1	1		0.1	0.2	0.15	1.1	1.3	1.2
7	10354906	42	1	#14	2	Oneplant	4.3	13	7	3	0	4.43333	2008-05-22	2008-10-02	2008-11-14	2015-02-12	76.0333	1		0.2	0.3	0.25	1.4	1.3	1.35
8	14925920	50	2	#22	1	GS III	4	13	3	3	5	18	2008-09-29	2010-03-23	2010-05-06	2016-07-14	75.3667	1		0.2	0.3	0.25	1.5	1.3	1.4
9	14119958	52	2	#17	1	GS II	5	13	3	3	0	3.4	2008-02-21	2008-06-02	2008-07-02	2016-05-23	96.0667	1		0.2	0.4	0.3	1.2	1.3	1.25
10	12518263	47	2	#21	1	Implantium	4.3	14	3	3	7	3.4	2008-09-11	2008-12-22	2009-02-19	2015-03-09	73.6333	1		0.3	0.2	0.25	1.2	1.4	1.3
11	17844051	57	2	#15	1	CMI	4	13	3	1	0	4.23333	2009-10-26	2010-03-02	2010-04-16	2016-03-21	72.2	1		0.1	0.3	0.2	1	1	1
12	12243475	76	2	#13	1	GS III	4	13	6	2	5	4.73333	2010-02-09	2010-07-01	2010-08-13	2015-03-19	55.9667	1		0.2	0.4	0.3	1.2	1	1.1
13	14329399	69	2	#12	1	GS II	4	15	3	3	0	3.96667	2007-12-18	2008-04-15	2008-07-11	2009-09-15	14.3667	1		0.1	0.3	0.2	1.3	1.4	1.35
		50.4615	2		10				5	7		5.7381					76.9286			0.192857	0.271429	0.232143			1.23214
		76	11		4				1	2		2.53333					14.3667			0.0730046	0.082542	0.0420949			0.135316
		23							5	5		18					122.067
									0	0
									1	0
									1	0
	sex	male	female			survival rate(%)	success rate(%)		1
		2	11			100
	age	range	mean
		23-76	50.46			graft material	count		Collager memb.	count
						1:BioOss	5		1:Ossix	7
	area	anterior	posterior			2:OrthoblastII	1		2:BioGuide	2
		7	7			3:Biocera	5		3:Bioarm	5
						4:Oragraft	0		4:Bioresorb	0
	surgical method	IP	RP	DP		5:AutoBT	1		5:TR-Cytoplast	0
		10		4		6:AlloBT	1
						7:BBP	1
						8:DBX	0
							14
